# Supplementary material for: Effectiveness of mHealth Interventions Aimed at Promoting Physical Activity and Reducing Sedentary Behavior on Work-Related Outcomes Among Workers: Systematic Review
Source: J Med Internet Res. 2026 May 7;28:e80540. doi: 10.2196/80540 (PMC13152228; doi:10.2196/80540)
Supplement: Multimedia Appendix 3 [file jmir-v28-e80540-s003.xlsx]

## Sheet: Extracted data
Articles			Study characteristics			Participant characteristics				Intervention					Control/Comparison	Work-related outcomes					Work-related results						Health-related results			Adverse event and adherence to the intervention		Others
Reference	Title of article	First author	Publication year	Country	Design	Population	Sample size, n (Cluster)	Female, n (%)	Mean age (SD)	Duration of intervention	Measurement time period (follow-up duration)	Type of mHealth tool	Intervention strategies	Details of intervention	Details of control/comparison	Absenteeism	Presenteeism	Work productivity	Work performance	Workability	Absenteeism	Presenteeism	Work productivity	Work performance	Workability	Details	Physical activity	Sedentary behavior	Details	Adverse event	Adherence to the intervention	Funding source
44	The effectiveness of physical activity monitoring and distance counseling in an occupational setting – results from a randomized controlled trial (CoAct)	Reijonsaari	2012	Finland	RCT	workers at an insurance company	521 I: 264 C: 257	334 (64.1) I: 180 (68.2) C: 154 (59.9)	43 (na) I: 43 (10) C: 44 (10)	12 months	baseline, 6, and 12 months	► Web-based components Activity monitoring (accelerometer with the ability to upload its scores to a website; PAM model AM 200, PAM BV) and distance counseling (via telephone or web messages)	Blended	► Targeted physical activity Intervention group monitored daily PA with accelerometer, set goals, accessed online tracking service, and received telephone/web counseling for 12 months. Subjects used uni-axial PAM accelerometer and uploaded scores via special computer software to provider's database. Daily PAM score goals were set with counselor consultation and could be modified throughout interv…	► Passive control (usual practice) Informed of the results of a fitness test and an information leaflet on PA. Their occupational healthcare was continued as usual.	► Objective/primary outcome Sickness absence days during study period from company records, excluding weekends		► Subjective/primary outcome Quantity and Quality (QQ) instrument assessing work quantity and quality on 10-point scales during last regular workday; scores multiplied to obtain QQ score (0-100 scale), correlating with objective work output			No clear effect direction		No clear effect direction			► Absenteeism No significant difference in sickness absence between groups. Adjusted mean difference in accumulated sickness absence days: 0.0 days (–1.2 to 0.9) during 12 months. ► Work productivity No significant difference in work productivity between groups. Adjusted mean differences in QQ index: 1.3 (–2.0 to 4.7) at 6 months and –1.1 (–4.9 to 2.8) at 12 months.	Unfavorable effect direction		► Physical activity No significant difference in physical activity between intervention and control groups. Adjusted mean difference: –365 MET min/week (95% CI –733 to 3) at 6 months and –207 MET min/week (95% CI –531 to 116) at 12 months. Abbreviation: MET, metabolic equivalents	Of 521 participants, no adverse events reported (0%).	Web-based service use decreased over time. Intervention group averaged 15 logins during last 6 months (0.6 times/week). Physical activity entries manually added for 14% of days in first 6 months, 9% in second 6-month period. Coach communication also decreased: coaches sent average 7.2 and 6.1 personal messages during first and second 6 months respectively; subjects averaged 4.3 and 1.7 personal m…	Funded by Tekes and Pohjola Vakuutus Oy.
50	Evaluating the effectiveness of organisational-level strategies with or without an activity tracker to reduce office workers’ sitting time: a cluster-randomised trial	Brakenridge	2016	Australia	Cluster RCT	desk-based office workers	153 (18) I: 66 (9) C: 87 (9)	70 (45.8) I: 35 (53.0) C: 35 (40.2)	38.9 (8.0) I: 37.6 (7.8) C: 40.0 (8.0)	12 months	baseline, 3, and 12 months	► Combinations of mobile apps and wearable activity monitors or trackers Organizational support plus LUMOback activity tracker (LUMO Bodytech) synced with smartphone app (real-time feedback and prompts on sitting and posture)	Blended	► Targeted sedentary behavior Organizational support strategies alone or combined with activity tracker to reduce sitting in office workers.	► Active control (pre-post comparison for work performance outcome) Organizational support only. Regarding work performance, no control (pre-post data). Comparison is baseline value.				► Subjective/secondary outcome Nine-item self-rated job performance scale (1-10) including work amount, quality, deadlines, errors, responsibility, creativity, interpersonal skills, dependability, and overall performance					No clear effect direction		► Work performance Neither organizational support only nor organizational support plus LUMOback tracker showed significant changes in job performance at 3 or 12 months vs baseline. 3-month results: Group ORG adjusted mean change –0.1 (–0.4 to 0.1), P=.239; Group ORG+Tracker –0.2 (–0.5 to 0.1), P=.318; 12-month results: Group ORG –0.2 (–0.6 to 0.3), P=.476; Group ORG+Tracker –0.2 (–0.7 to 0.4), P=…	Favorable effect direction	No clear effect direction	► Physical activity Significant between-group differences were greater stepping time and step count for Group ORG+Tracker vs Group ORG (+20.6 min/16h day, 95% CI 3.1 to 38.1, P=.021; +846.5 steps/16h day, 95% CI 67.8 to 1625.2, P=.033) at 12 months. Across physical activity outcomes, 70% or more showed a favorable direction of effect. ► Sedentary behavior Significant (P<.05) decrease in sitting t…	41 of 153 participants (26.8%) reported adverse events, totaling 45 events. Majority were reactions to activity monitors/trackers. From 328 activPAL assessments, 20 participants (13.1%) reported Hypafix adhesive reactions: allergic reaction (n=3), rash/itchy (n=11), slight irritation (n=6). Of 43 Group ORG+Tracker participants wearing LUMOback, 14 (32.6%) reported problems: rash/irritation (n=3),…	LUMOback given to 61 of 66 participants with modest uptake (43/61, 70.5%) and variable self-directed usage in first 12 weeks (mean 12.1 days, SD 11.6 days from 36 participants with valid data). LUMOback usage ceased by 12 months in all completers.	Supported by National Heart Foundation of Australia (Vanguard Grant #100216), Office Ergonomics Research Committee, and NHMRC Australia (#1057608, #1078360, #1019980, #108029). Additional support from Lendlease (involved in study design). Other funders had no role in study design/analysis/manuscript.
51	Impact of a workplace ‘sit less, move more’ program on efficiency-related outcomes of office employees	Puig-Ribera	2017	Spain	Cluster RCT	Spanish sedentary office employees	264 (6) I: 129 (3) C: 135 (3)	171 (64.8) I: 87 (67.4) C: 84 (62.2)	42 (10) I: 41 (9) C: 43 (11)	19 weeks	baseline, ramping (8 weeks), maintenance (11 weeks), and follow-up (two months)	► Web-based components Web-based program (W@WS) which aims to encourage office employees to progressively ‘sit less and move more’ during workdays. Both the active comparison group and intervention group were given a pedometer and a paper diary to register daily step counts and self-reported sitting time throughout the intervention.	mHealth-only	► Targeted both physical activity and sedentary behavior W@WS automated web-based program encouraging office employees to 'sit less and move more' during workdays. Provides automated guidance through periodic emails, ecological support strategies including daily step count logging with feedback, social networking for experience sharing, and educational materials on health benefits of reduced sitt…	► Active control The active comparison group was given a pedometer and a paper diary to record daily step counts and self-reported sitting time throughout the intervention. The active comparison group was requested to maintain habitual behavior.		► Subjective/secondary outcome Work Limitations Questionnaire (WLQ) with three scales: Time (scheduling demands), Mental-Interpersonal (cognitive/interpersonal tasks), and Output (work quantity/quality/timeliness)	► Subjective/secondary outcome Work Limitations Questionnaire (WLQ) Index Score with sub-scales transformed to 0-100 continuum representing percentage of time affected by limited performance over previous two weeks				Favorable effect direction	Favorable effect direction			► Presenteeism Significant 2×2 interactions for Time (F=8.69, P=.005), Mental-Interpersonal (F=10.01, P=.0185), and Output scales (F=8.56, P=.0357). Presenteeism rose significantly in both groups across timepoints, with active comparison group showing consistently higher impairment vs intervention group. ► Work productivity Significant 2×2 interaction for work productivity loss (F=10.31, P=.0161)…	Favorable effect direction	Favorable effect direction	► Physical activity There was a significant 2 (group) ×2 (program time points) interaction for daily step counts (F(3)=15.68, P for interaction=.0013). Significant differences between intervention and comparison groups were found for changes in workday step counts (+1,432 step/counts; P<.001) at the maintenance phase. At two months follow-up, increases in step counts remained significant between …	Not described	Not described	Funded by Spanish Ministry of Science and Innovation (MICCIN; DEP 2009–1147). Funders had no role in study design, data collection, analysis, or manuscript preparation.
53	Pokémon GO and psychological distress, physical complaints, and work performance among adult workers: a retrospective cohort study	Watanabe	2017	Japan	Retrospective cohort study	full-time workers in Japan (workers who had registered with an Internet survey company)	2530 I: 246 C: 2284	950 (37.5) I: 95 (38.6) C: 855 (37.4)	42.12 (10.79) I: 37.09 (10.85) C: 42.66 (10.65)	>1 month within the past year	baseline (Nov 26, 2015–Feb 18, 2016) and follow-up (Dec 1-4, 2016)	► Mobile apps Workers who answered “yes” to the question “During the past 1 year, have you continued to play Pokémon GO (Niantic), which is a smartphone game app, for 1 month or longer”? were considered Pokémon GO players.	mHealth-only	► Targeted physical activity Same description as Type of mHealth technology/tool.	► Passive control Comparison was non-players.				► Subjective/secondary outcome WHO Health and Work Performance Questionnaire (WHO-HPQ) item rating overall job performance for past month on 0-10 scale, multiplied by 10 for final score					Unfavorable effect direction		► Work performance No significant differences between Pokémon GO players and non-players in job performance changes from baseline to follow-up. No significant improvement in work performance among Pokémon GO players. Group×time interaction not significant (P=.377). Work performance decreased slightly more, though not significantly, among players vs non-players. Cohen's d Δ (follow-up–baseline): –…				Not described	Among follow-up survey completers, 246 (9.7%) continued playing Pokémon GO for at least 1 month. Detailed program adherence information not provided.	Supported by Grant-in-Aid from Japan Ministry of Education (No.16H06398) and Health and Labor Sciences Research Grant (H27-Rodo-Ippan-004) from Ministry of Health, Japan. Funders had no role in study design or manuscript preparation.
52	Effectiveness of the Stand More AT (SMArT) Work intervention: cluster randomised controlled trial	Edwardson	2018	England	Cluster RCT	desk-based staff who spent the majority of their work day seated among National Health Service (NHS) employees	146 (37) I: 77 (19) C: 69 (18)	116 (79.5) I: 56 (72.7) C: 60 (87.0)	41.2 (11.1) I: 41.7 (11.0) C: 40.8 (11.3)	12 months	baseline and at 3, 6, and 12 months	► Mobile apps Participants were provided a DARMA cushion enabling regular tracking and self-monitoring of sitting time (total and prolonged) with vibration prompts to break up sitting. Office chair-placeable cushion uses Bluetooth to sync data with mobile phone app for real-time feedback.	Blended	► Targeted sedentary behavior SMArT Work intervention included height-adjustable workstation, brief seminar with leaflet, workstation instructions with sitting/standing targets, feedback at three timepoints, posters, action planning/goal setting booklet, self-monitoring tool, and coaching sessions (month 1 and quarterly).	► Passive control (usual practice) Control office clusters received no lifestyle advice, guidance, or activPAL results. However, received health measure results (weight, blood pressure) at each timepoint (intervention participants also received their results). Otherwise continued usual practice for 12-month study period.	► Subjective/secondary outcome Sickness absence data from self-report (previous 3 months) ► Objective/secondary outcome Organizational records (12 months before and during study)	► Subjective/secondary outcome Eight-item Work Limitations Questionnaire measuring health interference with job performance over past two weeks across four scales: time management, physical demands, mental/interpersonal, and output demands		► Subjective/secondary outcome Single item assessed using 7-point Likert scale		No clear effect direction	Favorable effect direction		Favorable effect direction		► Absenteeism No significant differences between groups for self-reported or organization-reported sickness absence (P>.05). Self-report: 3 months 0.02 (–0.01 to 0.05) P=.18; 6 months –0.02 (–0.05 to 0.02) P=.28; 12 months –0.02 (–0.10 to 0.06) P=.68. No significant differences existed between groups in organisational sickness absenteeism records from pre-intervention to 12 months. Number of days…	Favorable effect direction	Favorable effect direction	► Physical activity The intervention group stood more than the control group at all time points, with group differences in occupational standing of 48.91, 72.62, and 66.00 min/workday, respectively, and in daily standing of 36.95, 55.96, and 62.81 min/day, respectively. No differences were found in occupational or daily stepping time and moderate to vigorous physical activity at any time point as…	Not described	Intervention participants completed questionnaires at 6 months (n=58, 88%) and 12 months (n=55, 87%). Educational seminar: Only 7 participants (14%) didn't attend face-to-face, received audio recording instead. 89% read educational leaflet. Height-adjustable workstation: Installation delays meant ~1 month use before 3-month follow-up. At 6 months, all respondents used workstation at least once, w…	Trial sponsored by Loughborough University. Funded by Department of Health Policy (PR-R5-0213-25004), NIHR Leicester Biomedical Research Centre, NIHR CLAHRC–EM, and Leicester Clinical Trials Unit. Additional support from NHMRC (1078360) and Victorian Government. Sponsor had no role in study design or reporting.
42	Telemonitoring-supported exercise training, metabolic syndrome severity, and work ability in company employees: a randomised controlled trial	Haufe	2019	Germany	RCT	workers with metabolic syndrome	314 I:160 C154	45 (14.3) I: 24 (15.0) C: 21 (13.6)	48.1 (8.1) I: 48.3 (7.9) C: 47.8 (8.5)	6 months	baseline and 6 months	► Combinations of mobile apps and wearable activity monitors or trackers Participants in the exercise group received individual recommendations for exercise at face-to-face meetings and via a smartphone app, Rebirth Active (d.velop AG) with the Forerunner 35 activity monitor (Garmin), aiming for doing 150 min physical activity per week.	Blended	► Targeted physical activity Exercise group received nutritional counseling and personal recommendations for 150 min/week moderate physical activity for 6 months. Equipped with Garmin activity monitor and Rebirth Active smartphone app providing study information, individual training goals, recommended heart rates, daily activity tips, and supervisor contact details. Adherence assessed through sel…	► Passive control (wait-list group) Wait-list control (no intervention) Participants in the control group continued their current lifestyle and were informed about the possibility of receiving the supervised intervention after study completion.					► Subjective/secondary outcome Work Ability Index (WAI)					Favorable effect direction	► Workability Work Ability Index improved after 6 months in exercise group vs control. Exercise group: baseline 36.9 points (SD 5.5) to 39.0 points (5.0) after 6 months (P<.0001); control group: 37.6 points (6.4) to 38.1 points (5.7) (P<.110). Between-group difference: 1.50 points (95% CI 0.75 to 2.25, P<.0001).	Favorable effect direction		► Physical activity Exercise group reported more sporting activities at intervention end (mean 9.4 MET h/week, SD 22.7) vs control group (mean 4.1 MET h/week, SD 16.1, P=.010). Activity monitor showed mean adherence of 147 min/week (SD 46; 96.3% of target), with 77 (48%) of participants exercising 150 min per week or more. Abbreviation: MET, metabolic equivalents	12 of 314 participants (3.8%) reported adverse events. 11 adverse events in exercise group (orthopedic n=8, Crohn's disease n=1, myocardial infarction n=1, renal colic n=1) and one in control group (COPD n=1) (P=.004). Only one event judged directly intervention-related: participant twisted ankle during running training.	Mean adherence to 150 min/week physical activity target was 147 min/week (SD 46; 96.3% of target), with 77 (48%) participants exercising 150 min per week or more.	Funded by Audi BKK health insurance and German Research Foundation through the Cluster of Excellence REBIRTH.
55	A Digital Diabetes Prevention Program (Transform) for Adults With Prediabetes: Secondary Analysis	Alwashmi	2019	United States	Retrospective cohort study	people with prediabetes	273	192 (70.3)	54.0 (11.3)	4 months	baseline and 4 months	► Combinations of mobile apps and wearable activity monitors or trackers The digital therapeutic diabetes prevention program (through a smartphone app) incorporates interactive mobile computing, remote monitoring, an evidence-based curriculum, behavior tracking tools (Fitbit Flex2), health coaching, and online peer support to prevent or delay the onset of type 2 diabetes.	Blended	► Targeted physical activity Digital diabetes prevention program (DPP) delivered through smartphone app incorporating interactive mobile computing, remote monitoring, evidence-based curriculum, behavior tracking, health coaching, and peer support. First 8 weeks focus on healthy eating and physical activity; remaining 8 weeks address environmental/social triggers. Participants track food/activity …	► Pre-post comparison Comparison is baseline value.	► Subjective/secondary outcome WHO Health and Work Performance Questionnaire (WHO-HPQ) asking about entire workdays missed due to health problems over past 4 weeks; calculated as difference between baseline and 4-month scores					Favorable effect direction					► Absenteeism Participants decreased work absenteeism by almost half day per month. Significant difference from baseline (mean 0.9 days, SD 1.2) to 4 months (mean 0.5 days, SD 1.1; P<.001).	Favorable effect direction		► Physical activity Exercise frequency increased by 1.7 days/week from baseline (mean 2.4 days, SD 1.8) to 4 months (mean 4.1 days, SD 1.7; P<.001). Data available for 202 participants.	Not described	Not described	Blue Mesa Health funded this study.
46	Feedback-guided exercises performed on a tablet touchscreen improve return to work, function, strength and healthcare usage more than an exercise program prescribed on paper for people with wrist, hand or finger injuries: a randomised trial	Blanquero	2020	Spain	RCT	workers who were absent from work for a wrist, hand and/or finger injury and receiving rehabilitation covered by the Ibermutua mutual insurance company	74 I: 40 C: 34	28 (37.8) I: 13 (32.5) C: 15 (44.1)	na (na) I: 45 (11) C: 42 (11)	last participant returned to work	• return to work: from between March and June 2019; follow-up ended in September 2019, when all participants were assessed for the primary outcome, and their healthcare usage was quantified. • clinical outcomes: baseline, 2, and 4 weeks later	► Mobile apps Participants allocated to the experimental group were prescribed a home exercise program to be performed on a tablet touchscreen using the ReHand app. In addition to the home exercise program, both groups received the same in-patient interventions of physiotherapy and occupational therapy. ReHand software consists of prescription, treatment, and monitoring systems for rehabilitation…	Blended	► Targeted physical activity Digital diabetes prevention program (DPP) delivered through smartphone app incorporating interactive mobile computing, remote monitoring, evidence-based curriculum, behavior tracking, health coaching, and peer support. First 8 weeks focus on healthy eating and physical activity; remaining 8 weeks address environmental/social triggers. Participants track food/activity …	► Active control Participants in the control group received the home exercise program on paper. Participants allocated to the control group received an evidence-based home exercise program currently used in the healthcare service. In addition to the home exercise program, both groups received the same in-patient interventions of physiotherapy and occupational therapy.	► Objective/primary outcome Calendar days between first sick leave day and discharge from health insurance/return to work					Favorable effect direction					► Absenteeism Experimental group returned to work sooner vs control group. Average return-to-work time: 76 days (SD 33) experimental vs 94 days (SD 32) control. Experimental intervention reduced time by 18 days, exceeding nominated smallest worthwhile effect of 7 days (mean difference –18 days, 95% CI –33 to –3).				Not described	Of 40 intervention participants, 3 declined due to technology unfamiliarity (n=1), psychological disorder (n=1), health complication (n=1). Detailed program adherence information not provided.	Funded by European Institute of Innovation and Technology (EIT), supported by European Union's Horizon 2020 research program.
54	Digital care for chronic musculoskeletal pain: 10,000 participant longitudinal cohort study	Bailey	2020	United States	Retrospective cohort study	workers with either knee or low back pain	10264	5132 (50.0)	43.57 (11.14)	12 weeks	• primary outcome (VAS pain): weekly during 12 weeks • secondary outcomes (depression, anxiety, work productivity, knee pain, back pain, and surgery likelihood): baseline, 6, and 12 weeks	► Combinations of mobile apps and wearable activity monitors or trackers Remote DCP (digital care program) delivered via the Hinge Health mobile app. Participants engaged in a multimodal DCP incorporating education, sensor-guided exercise therapy using motion sensors (InvenSense MPU-6050, TDK Electronics), and behavioral health support with 1-on-1 remote health coaching. These sensors, which use …	Blended	► Targeted physical activity Longitudinal study using remote digital care program (DCP) through mobile app. 12-week multimodal DCP incorporating education, sensor-guided exercise therapy, and behavioral health support with 1-on-1 remote health coaching.	► Pre-post comparison Comparison is baseline value.			► Subjective/secondary outcome Work Productivity and Activity Impairment (WPAI)					Favorable effect direction			► Work productivity Mean WPAI score decreased by 63.94% from baseline (20.29 points, P<.001). WPAI (0-100): baseline mean 31.74 (SD 26.79), after 12 weeks mean 11.45 (SD 15.60).				Of 10264 participants, injuries or other adverse effects from DCP engagement reported (exact numbers not provided).	73.04% (7497/10,264) completed DCP (at least 1 exercise session or 1 educational paper in weeks 9-12). Older users more likely to complete (OR 1.037, 95% CI 1.03 to 1.04), higher BMI users less likely (OR 0.973, 95% CI 0.97 to 0.98). Completers averaged 10.45 weeks engagement with 35.02 ET sessions and 19.39 education sessions.	Sponsored by Hinge Health, Inc., which facilitated data collection and participated in publication decisions.
56	The Physical Activity Wearables in the Police Force (PAW-Force) study: acceptability and impact	Buckingham	2020	England	Single-group, pre-post, mixed methods pilot study	Police officers and staff	180	73 (40.6)	39.3 (9.6)	12 weeks	baseline (week 0), mid-intervention (week 6), post-intervention (week 12), and follow-up (month 8)	► Combinations of mobile apps and wearable activity monitors or trackers mHealth technology intervention (Fitbit activity monitor and ‘Bupa Boost’ smartphone app) to promote physical activity and reduce sedentary time	Blended	► Targeted both physical activity and sedentary behavior mHealth intervention using Fitbit activity monitor and 'Bupa Boost' smartphone app to promote physical activity and reduce sedentary time in police force. Wellness program included written information, screensaver campaigns, health champions, 'healthy weight' sessions, and sports club tasters, complementing the main mHealth intervention.	► Pre-post comparison Comparison is baseline value.			► Subjective/secondary outcome WHO Health and Work Performance Questionnaire absenteeism and presenteeism questions					No clear effect direction			► Work productivity No statistically significant changes (P>.05) in perceived productivity. No significant changes in HPQ outcomes (absenteeism, presenteeism, combined productivity score) from baseline to week 6 (mid-intervention) or baseline to week 12 (post-intervention). Because only nonstatistically significant changes in perceived productivity (P>.05) were reported and effect estimates were …	Favorable effect direction	Favorable effect direction	► Physical activity Daily step count changes non-significant (P>.05), but self-reported PA increased short-term (+465.4 MET-minutes/week total PA baseline to week 12, 95% CI 106.7 to 824.1, P=.011) and longer-term (+420.5 MET-minutes/week moderate-to-vigorous PA baseline to month 8, 95% CI 56.4 to 784.6, P=.024). Across physical activity outcomes, 70% or more showed a favorable direction of effec…	Small number reported adverse physical (skin irritation) and psychological consequences (failure/guilt when goals unmet, anxiety/rumination from activity/sleep tracking). Of 180 participants, adverse physical effects included Fitbit-related skin irritation in five participants (~3%).	83% reported wearing Fitbit at month 8 vs 27% still using Bupa Boost. Mean Fitbit wear time: 6.6 days/week (SD 1.0) for 22.0 h/day (SD 3.7) at week 12, and 6.5 days/week (SD 1.1) for 21.4 h/day (SD 4.1) at month 8. Majority of Bupa Boost users logged in 1-5 min/day. Engagement moderately high overall, but Bupa Boost showed lower and faster decline in use vs Fitbit.	Supported by PhD studentship from University of Exeter Medical School and Devon and Cornwall Police.
43	A combined health action process approach and mHealth intervention to reduce workplace sitting time in office-working adults: a secondary analysis examining health-related quality of life and work performance outcomes	Rollo	2021	Canada	RCT	healthy office-working adults	60 I: 29 C: 31	55 (91.7) I: 27 (93.1) C: 28 (90.3)	45.18 (11.33) I: 46.59 (11.13) C: 43.87 (11.54)	6 weeks	baseline and week 6	► Web-based components mHealth text message, "Oh Don’t Forget" web-based app (Recess Mobile), intervention targeting workplace sitting time	Blended	► Targeted sedentary behavior HAPA intervention with single behavioral counseling session for forming 3-4 action plans specifying when/where/how/duration for reducing workplace sitting over 6 weeks. Participants developed coping strategies for barriers and received daily SB-related text messages for 6 weeks as mini-booster interventions. Messages included facts, tips, challenges, reminders, and p…	► Passive control No-treatment control group				► Subjective/secondary outcome Single-item self-rated performance using 11-point Likert scale (0=absolutely unacceptable to 10=absolutely ideal)					Favorable effect direction		► Work performance Both intervention and control groups reported improved work performance at week 6. The intervention group reported greater improvements in work performance compared to the control group, although the interaction effect was not statistically significant (F₁,₅₈=1.67, P=.201, ηp²=.03).	Favorable effect direction	Favorable effect direction	► Physical activity From baseline to follow-up (week 8), the intervention group significantly increased standing time and stretching time by 28.50 min/day and 8.18 min/day, respectively, compared with the control group. All physical activity outcomes showed a favorable direction of effect. ► Sedentary behavior From baseline to follow-up (week 8), intervention group significantly decreased workpla…	Not described	Of 29 intervention participants, 27 continued receiving intervention throughout study. Detailed program adherence information not provided.	Research received no specific grant from any funding agencies.
41	Evaluation of the effect of patient education and strengthening exercise therapy using a mobile messaging app on work productivity in Japanese patients with chronic low back pain: open-label, randomized, parallel-group trial	Itoh	2022	Japan	RCT	workers with chronic low back pain	99 I: 48 C: 51	44 (44.4) I: 21 (43.8) C: 23 (45.1)	na (na) I: 47.9 (10.2) C: 46.9 (12.3)	12 weeks	baseline, weeks 4, 8, and 12	► Mobile apps Routine medical care+exercise therapy using a mobile messaging app, Secaide (Travoss), on LINE	Blended	► Targeted physical activity Patients with chronic low back pain randomly allocated to exercise group receiving education and exercise therapy using mobile messaging app, or conventional group. Web-based video program provided evidence-based cognitive behavioral education. Exercise therapy focused on alignment, core muscles, and endogenous activation through posture/mobility improvement, deep mus…	► Passive control (usual practice) The conventional group received only routine medical care.			► Subjective/primary outcome Quantity and Quality method (QQ method) evaluating work productivity in quality, quantity, and efficiency terms ► Subjective/secondary outcome Work Productivity and Activity Impairment Questionnaire: General Health (WPAI-GH).					Favorable effect direction			► Work productivity Primary outcome: No significant impact on work productivity in exercise vs conventional group (QQ method; 0.062 vs 0.114; difference –0.053, 95% CI –0.184 to 0.079; P=.43). Post hoc analysis: At week 12, patients with higher adherence (at least 75%) exercise adherence had greater work productivity improvement. Secondary outcome: Percent overall work impairment (WPAI-GH) in exe…				Not described	Of 48 exercise group participants, adherence to mobile messaging app-based exercise therapy: 37 (77%) weeks 0-4, 31 (65%) weeks 4-8, 32 (67%) weeks 8-12.	Medical writing and editorial support funded by Shionogi & Co, Ltd.
45	Effects of 12 weeks of at-home, application-based exercise on health care workers’ depressive symptoms, burnout, and absenteeism	Gosselin Boucher	2023	Canada	RCT	health care workers	288 I: 142 C: 146	246 (85.4) I: 120 (84.5) C: 126 (86.3)	41.0 (10.8) I: 40.5 (11.3) C: 42.2 (10.2)	12 weeks	week 2, 4, 6 (post intervention), and 8 (2-week follow-up)	► Mobile apps Down Dog suite of apps (Yoga Buddhi Co), including body weight interval training, yoga, running, and barre	mHealth-only	► Targeted physical activity Exercise condition participants received free 1-year subscription to Down Dog app suite (body weight interval training, yoga, running, barre). Participants completed minimum four 20-minute sessions/week (80 min/week total) for 12 weeks at home or convenient location using any Down Dog apps. Wait list control maintained current activity levels and received free subscri…	► Passive control (wait-list group) Participants assigned to the waitlist control condition were asked to maintain current physical activity levels.	► Subjective/secondary outcome Question "In the past 2 weeks, how many days did you call in sick when scheduled to work?"					Favorable effect direction					► Absenteeism Exercise intervention group had fewer weeks with reported sick days (mean 0.86, SD 1.05; median 0, range 0-4) vs wait list control (mean 1.26, SD 1.32; median 1, range 0-5). Small intervention effect on weeks with sick days (r=0.15, 95% CI 0.03 to 0.26).				Not described	Week 1: mean 73.3 minutes exercise (SD 41.5) and 3.9 workouts completed (SD 2.2) with Down Dog apps. Week 12: mean 34.7 minutes exercise (SD 46.0) with 1.6 workouts completed (SD 1.9). App use declined over the 12-week trial. By the end of the trial, only 33 intervention participants (23%) were using the apps regularly.	Supported by CIHR Canada Research Chair Program, Michael Smith Health Research BC, CIHR, and Fonds de Recherche du Québec en Santé. Trial supported by UBC School of Kinesiology Equipment and Research Accelerator Fund. Funders had no role in design, conduct, data analysis, or manuscript preparation.
49	The physical activity at work (PAW) study: a cluster randomised trial of a multicomponent short-break intervention to reduce sitting time and increase physical activity among office workers in Thailand	Akksilp	2023	Thailand	Cluster RCT	office workers	282 (18) I: 140 (9) C: 142 (9)	228 (80.9) I: 112 (80.0) C: 116 (81.7)	38.6 (10.4) I: 39.3 (9.9) C: 38.0 (10.8)	6 months	baseline and 6 months	► Combinations of mobile apps and wearable activity monitors or trackers Wearable device (Fitbit Inspire HR) with real-time feedback and LINE messages	Blended	► Targeted both physical activity and sedentary behavior 6-month multicomponent intervention based on Social-Ecological Model with four levels: 1) individual (wearable device with real-time feedback and lottery-based incentives), 2) social (team movement breaks and team-based incentives), 3) environmental (posters), and 4) organizational (leadership support).	► Active control (booklet+feedback only) Both the control and intervention groups received an information booklet about the benefits and consequences of PA and 7 easy exercises to an active lifestyle for the office environment. They also received their physical exam and biomarker results.			► Subjective/tertiary outcome Work Productivity and Activity Impairment Questionnaire (WPAI)					Favorable effect direction			► Work productivity No significant difference in percentage reduced work productivity was observed between groups; the adjusted mean difference slightly favored the intervention group (β=–0.37, 95% CI –9.20 to 8.47, P=.93).	Favorable effect direction	Favorable effect direction	► Physical activity Although between-group differences were not statistically significant, adjusted analyses showed favorable effect estimates, with increases in MVPA during waking hours (adjusted mean difference 5.45 min; 95% CI –0.15 to 11.1) and step count (adjusted mean difference 718 steps; 95% CI –45 to 1481) at 6-month follow-up. Across physical activity outcomes, 70% or more showed a favo…	Two participants experienced a rash under the smartwatch band, but it disappeared within a day (information from the corresponding author).	During 6-month intervention, 480 movement break sessions delivered. Average (median) attendance proportion was 31.5% (IQR 20.4%–42.7%). Overall participation declined after week 3, reducing to average 8 sessions/week per participant, with continued decrease thereafter. Participants typically wore Fitbit 10-15 hours/day initially, with slight decrease to 8-14 hours at 2-3 months into intervention.	Funded by the Thai Health Promotion Foundation and the International Decision Support Initiative (iDSI).
57	Innovating Care for Postmenopausal Women Using a Digital Approach for Pelvic Floor Dysfunctions: Prospective Longitudinal Cohort Study	Pereira	2025	United States	Prospective cohort study	postmenopausal women with pelvic floor disorders	3051	2879 (94.4)	54.3 (6.5)	10 weeks (average duration）	baseline, session 9, session 15, and session 21	► Combinations of mobile apps and wearable activity monitors or trackers Intravaginal sensor (Bloom Pod, SWORD Health) with dedicated mobile app and cloud-based platform for remote monitoring and care	Blended	► Targeted physical activity Home-based digital pelvic health program using intravaginal sensor, mobile app, and cloud-based platform. Intervention comprises biofeedback-mediated pelvic floor muscle training, functional exercises, and education, delivered via app and platform. Program adjusted based on sensor-captured exercise performance and engagement with educational materials, under remote ph…	► Pre-post comparison Comparison is baseline value.			► Subjective/secondary outcome Work Productivity and Activity Impairment Questionnaire: General Health (WPAI-GH) – Overall subscore					Favorable effect direction			► Work productivity Work productivity impairment had a mean score of 31.21 (95% CI 29.84 to 32.58) at baseline, which decreased to nearly half at the end of the intervention (mean change: –15.08 (95% CI –17.52 to –12.64; P<.001), representing a 48.3% (15.08/31.21) change.				21 of 3051 participants (0.69%) reported adverse events, including vaginal abrasion (n=1), vaginal bleeding unrelated to intervention (n=1), and yeast or urinary tract infections of unknown relation to intervention (n=19). No serious adverse events were reported.	Completion rate 77.6% (2367/3051); mean intervention duration 9.9 weeks (SD 8.98); mean 19.1 (SD 16.2) PFMT sessions completed; mean 14.1 (SD 18.4) educational contents accessed.	Supported by Sword Health Inc. and developed within scope of Project No. 62 “Responsible AI,” funded through European Funds under Recovery and Resilience Plan (Component 5: Agendas Mobilizadoras para a Inovação Empresarial), within NextGenerationEU program. Study sponsor, Sword Health, was involved in study design, data collection and interpretation, and manuscript writing.
47	Effectiveness of an app-delivered, self-management exercise program in public safety workers with chronic low back pain: a randomized controlled trial	Marins	2025	Brazil	RCT	public safety workers with chronic low back pain	47 I: 23 C: 24	9 (19.1) I: 2 (8.7) C: 7 (29.2)	na (na) I: 39.8 (9.1) C: 38.9 (4.5)	8 weeks	• self-reported outcomes: baseline, 8, and 16 weeks • neuromuscular outcomes: baseline and 8 weeks	► Mobile apps MY SAFE BACK smartphone web app (developed by computer science PhD candidates under academic supervision), with two app versions: mHealth-based core training exercise plus health education (INT) and health education only (CON)	mHealth-only	► Targeted physical activity mHealth-based core training exercise and health education delivered via MY SAFE BACK app, comprising four components: (1) online booklet providing general information on self-management of chronic low back pain; (2) weekly messages reinforcing educational content, exercise benefits, motivation, and positive coping strategies; (3) in-app contact support; and (4) 8-week…	► Active control (m-health education) mHealth-based health education delivered via MY SAFE BACK app, comprising three components: (1) online booklet providing self-management information on chronic low back pain; (2) weekly messages identical to those provided to intervention group; and (3) in-app contact support. Participants also received reminder text message at week 4 to encourage app use.					► Subjective/secondary outcome Single-item question regarding any change in job demands due to back and/or leg pain					No clear effect direction	► Workability A consistent reduction in the percentages of work disability was observed for the participants in the intervention group throughout the study. At baseline, 17.4 % of participants reported working in less physically demanding roles due to low back and/or leg pain, but this number decreased to 14.3 % after 8 weeks and to 10.5 % after 16 weeks of intervention. In comparison, the contro…				No adverse events reported.	Not described	Funded by Programa de Apoio à Pós-Graduação (PROAP) of Coordenação de Aperfeiçoamento de Pessoal de Nível Superior (CAPES), Brazil, for participant materials, and by Conselho Nacional de Desenvolvimento Científico e Tecnológico (CNPq; grant number 315430/2021–4) and CAPES (finance code 001) for researcher support. Funders had no role in study design, data collection, analysis, interpretation, or …
48	A randomized controlled trial utilizing an interactive accelerometer linked to a smartphone application for enhancing physical activity and health among military employees	Pietiläinen	2025	Finland	RCT	military employees	259 I: 158 C: 101	65 (25.1) I: 45 (28.5) C: 20 (19.8)	na (na) I: 42 (8) C: 41 (9)	6 months	baseline, 6, and 12 months	► Combinations of mobile apps and wearable activity monitors or trackers Interactive accelerometer (ExSed Movesense, Suunto) linked to smartphone application (ExSed, UKK Terveyspalvelut Oy) and cloud service	Blended	► Targeted physical activity Intervention combining interactive accelerometer linked to smartphone app with personalized online feedback on physical activity, telephone counseling session, and encouragement to exercise for 2 hours per week during working hours.	► Passive control Continued usual exercise routines without accelerometer or feedback; access to existing workplace exercise benefit during working hours but received no additional encouragement.					► Subjective/secondary outcome Work ability score: validated single-item question rating current work ability compared with lifetime best on 0–10 scale					Favorable effect direction	► Workability Workability scores decreased in both the intervention and control groups during the one-year follow-up, but the decline was smaller in the intervention group, with no statistically significant group×time interaction (t=1.020, P=.309).	No clear effect direction	Favorable effect direction	► Physical activity No statistically significant group-by-time interaction was observed, and the directions of effects on physical activity outcomes varied over the follow-up period. ► Sedentary behavior Although no statistically significant group-by-time interactions for sedentary behavior outcomes were observed (t=–0.045, P=.964 at 6 months; t=–1.129, P=.256 at 12 months), the outcomes showed a…	Not described	Not described	Funded by Finnish Defence Forces Centre for Military Medicine RD Executive Team (BM9746/6.12./29.9.2016), Finnish Defence Command (AN20429, 16.11.2017), Finnish Defence Forces Centre for Military Medicine (7000075612/23.11.2018), Finnish Defence Forces Centre for Military Medicine (BR12768, 3813/01.03.00/2019), National Defence Support Foundation of Finland (TELI/2020/2021) and Finnish Medical So…

## Sheet: Supplementary Table 1
	Table S1. Results summarizing the impact of mHealth interventions on work-related and health-related outcomes.
	First author, publication year		Intervention Strategies	Intervention targets	Control/Comparison	Study design	Work-related outcomes						Health-related outcomes
							Work productivity	Absenteeism	Work performance	Workability	Presenteeism		Physical activity	Sedentary behavior
	Mobile apps
		Watanabe, 2017	Onlya	Physical activity	Passive control	NRSIb			▼
		Edwardson, 2018	Blendedc	Sedentary behavior	Passive control	Cluster-RCTd		◀▶	▲		▲		▲	▲
		Blanquero, 2020	Blended	Physical activity	Active control	RCTe		▲
		Itoh, 2022	Blended	Physical activity	Passive control	RCT	▲
		Gosselin Boucher, 2023	Only	Physical activity	Passive control	RCT		▲
		Marins, 2025	Only	Physical activity	Active control	RCT				◀▶
	Web-based components
		Reijonsaari, 2012	Blended	Physical activity	Passive control	RCT	◀▶	◀▶					▼
		Puig-Ribera, 2017	Only	Bothf	Active control	Cluster-RCT	▲				▲		▲	▲
		Rollo, 2021	Blended	Sedentary behavior	Passive control	RCT			▲				▲	▲
	Combinations of mobile apps and wearable activity monitors or trackers
		Brakenridge, 2016	Blended	Sedentary behavior	Active controlg	Cluster-RCT			◀▶				▲	◀▶
		Haufe, 2019	Blended	Physical activity	Passive control	RCT				▲			▲
		Alwashmi, 2019	Blended	Physical activity	Pre-post comparison	NRSI		▲					▲
		Bailey, 2020	Blended	Physical activity	Pre-post comparison	NRSI	▲
		Buckingham, 2020	Blended	Both	Pre-post comparison	NRSI	◀▶						▲	▲
		Akksilp, 2023	Blended	Both	Active control	Cluster-RCT	▲						▲	▲
		Pereira, 2025	Blended	Physical activity	Pre-post comparison	NRSI	▲
		Pietiläinen, 2025	Blended	Physical activity	Passive control	RCT				▲			◀▶	▲
	Total, n						7	5	4	3	2		10	7
		Favorable effect direction, n (%)					5 (71.4%)	3 (60.0%)	2 (50.0%)	2 (66.7%)	2 (100.0%)		8 (80.0%)	6 (85.7%)
		Unfavorable effect direction, n (%)					0 (0.0%)	0 (0.0%)	1 (25.0%)	0 (0.0%)	0 (0.0%)		1 (10.0%)	0 (0.0%)
		No clear effect direction, n (%)					2 (28.6%)	2 (40.0%)	1 (25.0%)	1 (33.3%)	0 (0.0%)		1 (10.0%)	1 (14.3%)
	Upward arrow ▲=favorable effect direction, downward arrow ▼=unfavorable effect direction, sideways arrow ◀▶=no clear effect direction. Direction of effect regardless of statistical significance.
	a Only: mHealth-only.
	b NRSI: Non-randomized studies of interventions.
	c Blended: mHealth combined with other components.
	d Cluster-RCT: Cluster-randomized controlled trial.
	e RCT: Randomized controlled trial.
	f Both: Targeted both physical activity and sedentary behavior.
	g Regarding work performance, pre-post comparison.

## Sheet: Supplementary Table 2
	Table S2. Results summarizing the impact of mHealth interventions on work-related and health-related outcomes by targeted intervention types.
	First author, publication year		Intervention Strategies	Type of mHealth tool	Control/Comparison	Study design	Work-related outcomes						Health-related outcomes
							Work productivity	Absenteeism	Work performance	Workability	Presenteeism		Physical activity	Sedentary behavior
	Targeted physical activity
		Reijonsaari, 2012	Blendeda	Webb	Passive control	RCTc	◀▶	◀▶					▼
		Watanabe, 2017	Onlyd	Mobile apps	Passive control	NRSIe			▼
		Haufe, 2019	Blended	Combinationsf	Passive control	RCT				▲			▲
		Alwashmi, 2019	Blended	Combinations	Pre-post comparison	NRSI		▲					▲
		Blanquero, 2020	Blended	Mobile apps	Active control	RCT		▲
		Bailey, 2020	Blended	Combinations	Pre-post comparison	NRSI	▲
		Itoh, 2022	Blended	Mobile apps	Passive control	RCT	▲
		Gosselin Boucher, 2023	Only	Mobile apps	Passive control	RCT		▲
		Pereira, 2025	Blended	Combinations	Pre-post comparison	NRSI	▲
		Marins, 2025	Only	Mobile apps	Active control	RCT				◀▶
		Pietiläinen, 2025	Blended	Combinations	Passive control	RCT				▲			◀▶	▲
	Total, n						4	4	1	3	0		4	1
		Favorable effect direction, n (%)					3 (75.0%)	3 (75.0%)	0 (0.0%)	2 (66.7%)	0 (0.0%)		2 (50.0%)	1 (100.0%)
		Unfavorable effect direction, n (%)					0 (0.0%)	0 (0.0%)	1 (100.0%)	0 (0.0%)	0 (0.0%)		1 (25.0%)	0 (0.0%)
		No clear effect direction, n (%)					1 (25.0%)	1 (33.3%)	0 (0.0%)	1 (33.3%)	0 (0.0%)		1 (25.0%)	0 (0.0%)
	Targeted sedentary behavior
		Brakenridge, 2016	Blended	Combinations	Active controlg	Cluster-RCTh			◀▶				▲	◀▶
		Edwardson, 2018	Blended	Mobile apps	Passive control	Cluster-RCT		◀▶	▲		▲		▲	▲
		Rollo, 2021	Blended	Web	Passive control	RCT			▲				▲	▲
	Total, n						0	1	3	0	1		3	3
		Favorable effect direction, n (%)					0 (0.0%)	0 (0.0%)	2 (66.7%)	0 (0.0%)	1 (100.0%)		3 (100.0%)	2 (66.7%)
		Unfavorable effect direction, n (%)					0 (0.0%)	0 (0.0%)	0 (0.0%)	0 (0.0%)	0 (0.0%)		0 (0.0%)	0 (0.0%)
		No clear effect direction, n (%)					0 (0.0%)	1 (100.0%)	1 (33.3%)	0 (0.0%)	0 (0.0%)		0 (0.0%)	1 (33.3%)
	Targeted both physical activity and sedentary behavior
		Puig-Ribera, 2017	Only	Web	Active control	Cluster-RCT	▲				▲		▲	▲
		Buckingham, 2020	Blended	Combinations	Pre-post comparison	NRSI	◀▶						▲	▲
		Akksilp, 2023	Blended	Combinations	Active control	Cluster-RCT	▲						▲	▲
	Total, n						3	0	0	0	1		3	3
		Favorable effect direction, n (%)					2 (66.7%)	0 (0.0%)	0 (0.0%)	0 (0.0%)	1 (100.0%)		3 (100.0%)	3 (75.0%)
		Unfavorable effect direction, n (%)					0 (0.0%)	0 (0.0%)	0 (0.0%)	0 (0.0%)	0 (0.0%)		0 (0.0%)	0 (0.0%)
		No clear effect direction, n (%)					1 (33.3%)	0 (0.0%)	0 (0.0%)	0 (0.0%)	0 (0.0%)		0 (0.0%)	0 (0.0%)
	Upward arrow ▲=favorable effect direction, downward arrow ▼=unfavorable effect direction, sideways arrow ◀▶=no clear effect direction. Direction of effect regardless of statistical significance.
	a Blended: mHealth combined with other components.
	b Web: Web-based components.
	c RCT: Randomized controlled trial.
	d Only: mHealth-only.
	e NRSI: Non-randomized studies of interventions.
	f Combinations: Combinations of mobile apps and wearable activity monitors or trackers.
	g Regarding work performance, pre-post comparison.
	h Cluster-RCT: Cluster-randomized controlled trial.
